# Supplementary material for: Overwintering of Thrips (Thysanoptera) Under the Bark of the Plane Tree (Platanus x hispanica Mill. ex Münchh.) in Southeastern Poland
Source: Insects. 2025 Jan 17;16(1):92. doi: 10.3390/insects16010092 (PMC11765657; doi:10.3390/insects16010092)
Supplement: Supplementary file 1 [file insects-16-00092-s001.zip]

Archive with 1 entries (1 files):
- insects-3390572-supplementary.pdf
